# Supplementary material for: Exploration of Nutraceutical Potentials of Isorhapontigenin, Oxyresveratrol and Pterostilbene: A Metabolomic Approach
Source: Int J Mol Sci. 2024 Oct 14;25(20):11027. doi: 10.3390/ijms252011027 (PMC11507072; doi:10.3390/ijms252011027)
Supplement: Supplementary file 1 [file ijms-25-11027-s001.zip]

Archive with 1 entries (1 files):
- ijms-3247664-supplementary.pdf
